# Supplementary material for: Cross-recurrence quantification analysis of categorical and continuous time series: an R package
Source: Front Psychol. 2014 Jun 27;5:510. doi: 10.3389/fpsyg.2014.00510 (PMC4073592; doi:10.3389/fpsyg.2014.00510)
Supplement: Supplementary file 1 [file DataSheet1.ZIP › testcrqa.R]

## Script collating example usages for the different functions
## presented in the package, and replicating plots and analysis
## reported in:
## Moreno I. Coco & Rick Dale (2014) Cross-recurrence quantification
## analysis of categorical and continous data: an R package

## On Unix machine install the tar.gz ball using the following
## command:
## R CMD INSTALL <pkg> 

## the packages required to run the library are:
# (require -> Matrix, tseriesChaos, fields)
setwd("/home/moreno/Dropbox/Rick/BRM_CRQA/plot") ## set this to whereever you want the plots to be saved

library(crqa) ## load the library
data(crqa)    ## load the data
objects()

#######################################################
##  Recurrence diagonal-wise profile
##  using function drpdfromts

res = drpdfromts(RDts1, RDts2, ws = 100, datatype = "categorical",
  radius = 0.000001)

profile = res$profile*100
timecourse = round( seq(-3300,3300,33)/1000, digit = 1)

## set up the .pdf size of plot
inch = 72
wid = round(800/inch )
hgt = round(800/inch)

pdf("drpdfromts.pdf",  width = wid, height = hgt)

par(mar = c(4.4, 5, 0.3,0.3), cex.lab = 2.8,
    font.axis = 2, cex.axis = 2.2, font.lab = 2)

plot(seq(1,length(profile),1),profile,type = "l", lwd = 5,
     xaxt = "n", xlab = "Lag (seconds)", ylab = "RR")

mtext(timecourse[seq(1,length(profile), 20)],
      at = seq(1,length(profile), 20),
      side = 1, cex = 2.2, font = 2, line = 0.8)

abline(v = res$maxlag, lty = 2, col = "gray40", lwd = 3)
mtext(paste("Max Lag:", timecourse[res$maxlag], "seconds"),
      at = res$maxlag + 22, side = 3, col = "red", line = -1.2,
      cex = 1.2)

dev.off()


####################################################
## using runcrqa.R wrapper

par = list(type = 1, ws = 100, method = "profile",
    datatype = "continuous", thrshd = 8, radius = 0.00001)

ans = runcrqa(RDts1, RDts2, par)
print(ans)

#####################################################
## Window Recurrence profile
## use windowdrp function
step = 20; windowsize = 100; lagwidth = 40

res = windowdrp(RDts1, RDts2, step, windowsize,
    lagwidth, datatype = "categorical", radius = 0.000001)
## transform in percentage
profile = res$profile*100
## construct the time-course
timecourse = round( seq(1, (length(profile) -1))*step*.033, digit = 1)

## plot it

pdf("windowdrp.pdf",  width = wid, height = hgt)

par(mar = c(4.4, 5, 0.3,0.3), cex.lab = 2.8,
    font.axis = 2, cex.axis = 2.2, font.lab = 2)

plot(seq(1,length(profile),1),profile,type = "l", lwd = 5,
     xaxt = "n", xlab = "Time-course (seconds)", ylab = "RR")

mtext(timecourse[seq(1,length(profile), 15)],
      at = seq(1,length(profile), 15),
      side = 1, cex = 2.2, font = 2, line = 0.8)

abline(v = res$maxlag, lty = 2, col = "gray40", lwd = 3)
mtext(paste("Max Recurrence:", timecourse[res$maxlag], "seconds"),
      at = res$maxlag - 14, side = 3, col = "red", line = -1.2,
      cex = 1.2)

dev.off()

###############################################
## using runcrqa.R wrapper

par = list(type = 1, step =  20, windowsize =  100, lagwidth = 40,
  method = "window", datatype = "categorical", thrshd = 8)

ans = runcrqa(RDts1, RDts2, par)

print(ans)


################################################
##  Extract CRQ Plot and compute measures 
## use crqa function

delay = 1; embed =  1 ; rescale =  1; radius = 1;
normalize = 0; minvertline = 2; mindiagline = 2; whiteline = FALSE;
recpt = FALSE; tw = 0

tm = system.time( ## check elapsed user time
    for (i in 1){
        ans = crqa(leftmov, rightmov, delay, embed, rescale, radius,
            normalize, minvertline, mindiagline, tw,  whiteline, recpt)
    })

print(tm)
print(ans[1:9]) ## last argument of list is the RP itself


RP = ans$RP ## take out RP
RP = matrix(as.numeric(RP), nrow = 2000) ## transform for plotting beauty

wd = 1000
hg = 1000

## image(RP) will work just fine
tstamp = seq(0,2000,200)
rtime = seq(0, 1, 0.1)
cols = c("white","blue4")

png("RPlot.png", width = wd, height = hg, res = 600, pointsize = 3)

par(mar = c(2.8, 2.8, 0.2,2), font.axis = 2, cex.axis = 1,
    font.lab = 2, cex.lab = 1.2)
image(RP, xlab = "", ylab = "",
      xaxt = "n", yaxt = "n", col = cols)
mtext(tstamp, at = rtime, side = 1, line = .5, cex = 1, font = 2)
mtext(tstamp, at = rtime, side = 2, line = .5, cex = 1, font = 2,
      adj = 1)
mtext("Listener (RDts1)", at = .5, side = 1, line = 1.6, cex = 1, font = 2)
mtext("Speaker (RDts2)", at = .5, side = 2, line = 1.6, cex = 1, font = 2)

dev.off()

#####################################################
## use the runcrqa wrapper

par = list(type = 2, delay = 1, embed =  1, rescale =  1,
  radius = 0.00001, normalize = 0, mindiagline = 2, minvertline = 2,
    tw = 0, whiteline = FALSE, recpt = FALSE,
  datatype = "categorical", method = "profile", thrshd = 8)

res = runcrqa(RDts1, RDts2, par)
res[1:9]

################################################
## Change the method = "window" to calculate CRQ measures over time
##  Extract CRQ Plot and compute measures 
## use crqa function

step =  10; windowsize =  100; lagwidth = 40;
delay = 1; embed =  1 ; rescale =  1; radius = 0.00001;
normalize = 0; minvertline = 2; mindiagline = 2;
tw = 0; whiteline = FALSE; recpt = FALSE

## it returns matrix with all measures for the different windows
## where values are found

res = wincrqa(RDts1, RDts2, step, windowsize, lagwidth, delay,
    embed, rescale, radius, normalize, mindiagline, minvertline,
    tw, whiteline, recpt)

str(res) ## see the structure of results
head(res) ## print the head

#####################################################
## use the runcrqa wrapper

par = list(type = 2, step =  10, windowsize =  100, lagwidth = 40,
delay = 1, embed =  1, rescale =  1, radius = 0.00001,
normalize = 0, minvertline = 2, mindiagline = 2,
tw = 0, whiteline = FALSE, recpt = FALSE, datatype = "categorical",
    method = "window", thrshd = 8)

res = runcrqa(RDts1, RDts2, par)

str(res) ## see the structure of results
head(res) ## print the head

#####################################################

## Optimize parameters (radius, delay, embedding) to calculate CRQ
## for time-series of continuous variables.  
## use function optimizeParam

par = list(lgM =  20,
    steps = seq(1, 6, 1),  ## lookahead points to define a local minimum
    cut.del = seq(1, 40,1),## the sequence of delays to be evaluated
    radiusspan = 50,       ## the span of radius examined, relative to
                           ## SD of the distance matrix 
                           ## (larger constant -> wider range of values)
    radiussample = 10, ## the number of samples of equally
                       ## spaced radius values to be examined
    normalize = 0, rescale = 1, mindiagline = 2, minvertline = 2,
    tw = 0, whiteline = FALSE, recpt = FALSE
    ## other param necessary to compute crqa (see help(crqa))
    ) 

tm = system.time(
    for (i in 1){
        ans = optimizeParam(leftmov, rightmov, par)
    }
    )

print(tm)
print(ans)

## it returns the radius, embedding dimension and delay
## to optimize recurrence

##############################################
## Recurrence via Contingency Tables
## use function CTcrqa

par = list(lags = seq(1, 40, 1), datatype = "categorical", thrshd = 8);

## this way of computing stuff is much slower

ans = CTcrqa(RDts1, RDts2, par)
## quite slow as it builds contingency tables for every lag
## please hold on

## show profile

plot(seq(1,length(res),1), res, xlab = "Lags", ylab = "Recurrence",
     type = "l", lwd = 3)

## it return exactly the same plot as drpfromts,
## i.e., the two ways of computing rec are consistent. 

#####################################################
## Phi-coefficient of an object
## use function calcphi

k = 5; ws = 100 ## choose object 5

timecourse = round( seq(-3300,3300,33)/1000, digit = 1)
    
ans = calcphi(RDts1, RDts2, ws, k)
## also quite slow as again because of computing CT

pdf("Phi.pdf", width = wid, height = hgt)

par(mar = c(4.4, 5.6, 0.3,0.3), cex.lab = 2.8,
    font.axis = 2, cex.axis = 2.2, font.lab = 2)

plot(seq(1,length(ans),1), ans,type = "l", lwd = 5,
     xaxt = "n", xlab = "Lag (seconds)",
     ylab = expression(paste( phi, "-coefficient")))

mtext(timecourse[seq(1,length(ans), 20)],
      at = seq(1,length(ans), 20),
      side = 1, cex = 2.2, font = 2, line = 0.8)

dev.off()

#################################################################
