# Supplementary material for: Cross-recurrence quantification analysis of categorical and continuous time series: an R package
Source: Front Psychol. 2014 Jun 27;5:510. doi: 10.3389/fpsyg.2014.00510 (PMC4073592; doi:10.3389/fpsyg.2014.00510)
Supplement: Supplementary file 2 [file DataSheet2.ZIP]

Archive with 42 entries (37 files):
- crqa/
- crqa/data/
- crqa/data/crqa.RData
- crqa/DESCRIPTION
- crqa/Downloads - Shortcut.lnk
- crqa/man/
- crqa/man/calcphi.Rd
- crqa/man/checkts.Rd
- crqa/man/crqa-package.Rd
- crqa/man/crqa.Rd
- crqa/man/CTcrqa.Rd
- crqa/man/drpdfromts.Rd
- crqa/man/leftmov.Rd
- crqa/man/optimizeParam.Rd
- crqa/man/RDts1.Rd
- crqa/man/RDts2.Rd
- crqa/man/rightmov.Rd
- crqa/man/runcrqa.Rd
- crqa/man/simts.Rd
- crqa/man/spdiags.Rd
- crqa/man/theiler.Rd
- crqa/man/tt.Rd
- crqa/man/wincrqa.Rd
- crqa/man/windowdrp.Rd
- crqa/NAMESPACE
- crqa/R/
- crqa/R/calcphi.R
- crqa/R/checkts.R
- crqa/R/crqa.R
- crqa/R/CTcrqa.R
- crqa/R/drpdfromts.R
- crqa/R/optimizeParam.R
- crqa/R/runcrqa.R
- crqa/R/simts.R
- crqa/R/spdiags.R
- crqa/R/takephi.R
- crqa/R/theiler.R
- crqa/R/tt.R
- crqa/R/wincrqa.R
- crqa/R/windowdrp.R
- crqa/src/
- crqa/src/jspd.f
