# Supplementary material for: Cross-recurrence quantification analysis of categorical and continuous time series: an R package
Source: Front Psychol. 2014 Jun 27;5:510. doi: 10.3389/fpsyg.2014.00510 (PMC4073592; doi:10.3389/fpsyg.2014.00510)
Supplement: Supplementary file 2 [file DataSheet2.ZIP › crqa/DESCRIPTION]

Package: crqa
Type: Package
Title: Cross-Recurrence Quantification Analysis for Categorical and
        Continuous Time-Series
Version: 1.0.3
Date: 2014-12-03
Author: Moreno I. Coco and Rick Dale
Maintainer: Moreno I. Coco <moreno.cocoi@gmail.com>
Description: 
    CRQA is a package to perform cross-recurrence quantification
    analysis between two time-series, of either categorical or
    continuous values. It provides different methods
    for profiling cross-recurrence, i.e., only looking
    at the diagonal recurrent points, as well as more
    in-depth measures of the whole cross-recurrence plot,
    e.g., recurrence rate.
Depends: R (>= 1.8.0), Matrix, tseriesChaos, fields
License: GPL (>= 2)
Collate: 'CTcrqa.R' 'calcphi.R' 'checkts.R' 'crqa.R' 'drpdfromts.R'
        'optimizeParam.R' 'runcrqa.R' 'simts.R' 'spdiags.R' 'takephi.R'
        'theiler.R' 'tt.R' 'wincrqa.R' 'windowdrp.R'
Packaged: 2014-03-12 10:53:56 UTC; moreno
