# Supplementary material for: Cross-recurrence quantification analysis of categorical and continuous time series: an R package
Source: Front Psychol. 2014 Jun 27;5:510. doi: 10.3389/fpsyg.2014.00510 (PMC4073592; doi:10.3389/fpsyg.2014.00510)
Supplement: Supplementary file 2 [file DataSheet2.ZIP › crqa/NAMESPACE]

useDynLib(crqa)

export(CTcrqa,
    calcphi,
    checkts,
    crqa,
    drpdfromts,
    optimizeParam,
    runcrqa,
    simts,
    spdiags,
    theiler,
    tt,
    wincrqa,
    windowdrp)

import(tseriesChaos,
       fields)

importFrom(Matrix,Matrix)
importFrom(Matrix,t)
